# Supplementary material for: Dental Material Selection for the Additive Manufacturing of Removable Complete Dentures (RCD)
Source: Int J Mol Sci. 2023 Mar 29;24(7):6432. doi: 10.3390/ijms24076432 (PMC10094705; doi:10.3390/ijms24076432)
Supplement: Supplementary file 1 [file ijms-24-06432-s001.zip]

Archive with 1 entries (1 files):
- ijms-2283801-supplementary.pdf
